# Supplementary material for: Biomarker Research in NSAID Hypersensitivity: A Scoping Review and Evidence Map
Source: Pharmaceuticals (Basel). 2026 May 27;19(6):838. doi: 10.3390/ph19060838 (PMC13305205; doi:10.3390/ph19060838)
Supplement: Supplementary file 1 [file pharmaceuticals-19-00838-s001.zip]

Archive with 3 entries (3 files):
- PRISMA-ScR-Fillable-Checklist_.pdf
- Supplementary Figure S1 and Tables S1-S3.pdf
- Table S4. List_of_included_records_in_the_final_evidence_map.xlsx
