# Supplementary material for: Biomarker Research in NSAID Hypersensitivity: A Scoping Review and Evidence Map
Source: Pharmaceuticals (Basel). 2026 May 27;19(6):838. doi: 10.3390/ph19060838 (PMC13305205; doi:10.3390/ph19060838)
Supplement: Supplementary file 1 [file pharmaceuticals-19-00838-s001.zip › Table S4. List_of_included_records_in_the_final_evidence_map.xlsx]

## Sheet: Sheet1
Table S4. List of included records in the final evidence map.
Number	Title	Year	First author	Journal	PMID	DOI	Source database	Phenotype category	Biomarker class	Intended use	Validation stage
1	Functional promoter polymorphism in the TBX21 gene associated with aspirin-induced asthma	2005	Akahoshi M.	Human Genetics (2005) 117:1 (16-26). Date of Publication: June 2005	15806396	10.1007/s00439-005-1285-0	Embase	NERD/AERD	Genetic	Phenotype/endotype stratification	Stage 0 exploratory discovery
2	Chronic hyperplastic eosinophilic sinusitis as a predictor of aspirin-exacerbated respiratory disease	2005	Mascia K.	Annals of Allergy, Asthma and Immunology (2005) 94:6 (652-657). Date of Publication: June 2005	15984597	10.1016/S1081-1206(10)61323-3	Embase	NERD/AERD	Other	Severity/risk prediction	Stage 1/2 validation-oriented
3	The human leucocyte antigen-DRB1*1302-DQB1*0609-DPB1*0201 haplotype may be a strong genetic marker for aspirin-induced urticaria	2005	Kim S.-H.	Clinical and Experimental Allergy (2005) 35:3 (339-344). Date of Publication: March 2005	15784113	10.1111/j.1365-2222.2004.02197.x	Embase	NIUA	Genetic	Phenotype/endotype stratification	Stage 0 exploratory discovery
4	Lack of an association between a newly identified promoter polymorphism (-1702G>A) of the leukotriene C4 synthase gene and aspirin-intolerant asthma in a Korean population	2005	Choi J.-H.	Tohoku Journal of Experimental Medicine (2005) 208:1 (49-56). Date of Publication: 2 Dec 2005	16340173	10.1620/tjem.208.49	Embase	NERD/AERD	Genetic	Phenotype/endotype stratification	Stage 0 exploratory discovery
5	Leukotriene-related gene polymorphisms in patients with aspirin-intolerant urticaria and aspirin-intolerant asthma: Differing contributions of ALOX5 polymorphism in Korean population	2005	Kim S.-H.	Journal of Korean Medical Science (2005) 20:6 (926-931). Date of Publication: December 2005	16361798	10.3346/jkms.2005.20.6.926	Embase	NIUA	Genetic	Phenotype/endotype stratification	Stage 0 exploratory discovery
6	Lack of association of glutathione S-transferase P1 Ile105Val polymorphism with aspirin-intolerant asthma	2005	Oh J.-M.	Korean Journal of Internal Medicine (2005) 20:3 (232-236). Date of Publication: September 2005	16295782	10.3904/kjim.2005.20.3.232	Embase	NERD/AERD	Genetic	Phenotype/endotype stratification	Stage 0 exploratory discovery
7	Expression of 5-lipoxygenase and cyclooxygenase pathway enzymes in nasal polyps of patients with aspirin-intolerant asthma	2006	Adamjee J.	Journal of Pathology (2006) 209:3 (392-399). Date of Publication: July 2006	16583357	10.1002/path.1979	Embase	NERD/AERD	Tissue marker	Phenotype/endotype stratification	Stage 0 exploratory discovery
8	Aspirin-sensitive rhinosinusitis is associated with reduced E-prostanoid 2 receptor expression on nasal mucosal inflammatory cells	2006	Ying S.	Journal of Allergy and Clinical Immunology (2006) 117:2 (312-318). Date of Publication: February 2006	16461132	10.1016/j.jaci.2005.10.037	Embase	Mixed/unclear	Other	Mechanistic insight	Stage 0 exploratory discovery
9	Genetic mechanisms of aspirin hypersensitivity	2006	Park H.-S.	Allergy and Clinical Immunology International (2006) 18:4 (150-153). Date of Publication: Jul 2006		10.1027/0838-1925.18.4.150	Embase	Mixed/unclear	Genetic	Mechanistic insight	Stage 0 exploratory discovery
10	A polymorphism of MS4A2 (-1090T > C) encoding the β-chain of the high-affinity immunoglobulin E receptor (FcεR1β) is associated with a susceptibility to aspirin-intolerant asthma	2006	Kim S.-H.	Clinical and Experimental Allergy (2006) 36:7 (877-883). Date of Publication: July 2006	16839402	10.1111/j.1365-2222.2006.02443.x	Embase	NERD/AERD	Genetic	Phenotype/endotype stratification	Stage 0 exploratory discovery
11	Cysteinyl leukotriene receptor 1 promoter polymorphism is associated with aspirin-intolerant asthma in males	2006	Kim S.-H.	Clinical and Experimental Allergy (2006) 36:4 (433-439). Date of Publication: April 2006	16630147	10.1111/j.1365-2222.2006.02457.x	Embase	NERD/AERD	Genetic	Phenotype/endotype stratification	Stage 0 exploratory discovery
12	Aspirin induced asthma (AIA) with nasal polyps has the highest basal LTE(4) excretion: A study vs AIA without polyps, mild topic asthma, and normal controls	2006	Micheletto C.	European Annals of Allergy and Clinical Immunology (2006) 38:1 (20-23). Date of Publication: January 2006	16544584		Embase	NERD/AERD		Phenotype/endotype stratification	Stage 0 exploratory discovery
13	ADAM33 polymorphisms are associated with aspirin-intolerant asthma in the Japanese population	2007	Sakagami T.	Journal of Human Genetics (2007) 52:1 (66-72). Date of Publication: January 2007	17061022	10.1007/s10038-006-0081-6	Embase	NERD/AERD	Genetic	Phenotype/endotype stratification	Stage 0 exploratory discovery
14	Association between a TGFβ1 promoter polymorphism and rhinosinusitis in aspirin-intolerant asthmatic patients	2007	Kim S.-H.	Respiratory Medicine (2007) 101:3 (490-495). Date of Publication: March 2007	16916603	10.1016/j.rmed.2006.07.002	Embase	NERD/AERD	Genetic	Phenotype/endotype stratification	Stage 0 exploratory discovery
15	Association between polymorphisms in prostanoid receptor genes and aspirin-intolerant asthma	2007	Kim S.-H.	Pharmacogenetics and Genomics (2007) 17:4 (295-304). Date of Publication: April 2007	17496729	10.1097/01.fpc.0000239977.61841.fe	Embase	NERD/AERD	Genetic	Phenotype/endotype stratification	Stage 0 exploratory discovery
16	Lipoxin A(4) levels in asthma: Relation with disease severity and aspirin sensitivity	2007	Çelik G.E.	Clinical and Experimental Allergy (2007) 37:10 (1494-1501). Date of Publication: October 2007	17883729	10.1111/j.1365-2222.2007.02806.x	Embase	Mixed/unclear	Other	Mechanistic insight	Stage 0 exploratory discovery
17	CysLTR1 promoter polymorphism and requirement for leukotriene receptor antagonist in aspirin-intolerant asthma patients	2007	Kim S.-H.	Pharmacogenomics (2007) 8:9 (1143-1150). Date of Publication: September 2007	17924829	10.2217/14622416.8.9.1143	Embase	NERD/AERD	Genetic	Phenotype/endotype stratification	Stage 0 exploratory discovery
18	Differential contribution of the CysLTR1 gene in patients with aspirin hypersensitivity.	2007	Kim S.H.	Journal of clinical immunology (2007) 27:6 (613-619). Date of Publication: Nov 2007	17641958		Embase	Mixed/unclear	Genetic	Phenotype/endotype stratification	Stage 0 exploratory discovery
19	Association of four-locus gene interaction with aspirin-intolerant asthma in Korean asthmatics	2008	Kim S.-H.	Journal of Clinical Immunology (2008) 28:4 (336-342). Date of Publication: July 2008	18379861	10.1007/s10875-008-9190-7	Embase	NERD/AERD	Genetic	Phenotype/endotype stratification	Stage 0 exploratory discovery
20	Association of three sets of high-affinity IgE receptor (FcepsilonR1) polymorphisms with aspirin-intolerant asthma	2008	Palikhe N.S.	Respiratory Medicine (2008) 102:8 (1132-1139). Date of Publication: August 2008	18595682	10.1016/j.rmed.2008.03.017	Embase	NERD/AERD	Genetic	Phenotype/endotype stratification	Stage 0 exploratory discovery
21	Involvement of 15-lipoxygenase and prostaglandin EP receptors in aspirin- Triggered 15-hydroxyeicosatetraenoic acid generation in aspirin-sensitive asthmatics	2008	Jedrzejczak-Czechowicz M.	Clinical and Experimental Allergy (2008) 38:7 (1108-1116). Date of Publication: July 2008	18462455	10.1111/j.1365-2222.2008.02989.x	Embase	NERD/AERD	Genetic	Phenotype/endotype stratification	Stage 0 exploratory discovery
22	Association of angiotensin I-converting enzyme gene polymorphisms with aspirin intolerance in asthmatics	2008	Kim T.-H.	Clinical and Experimental Allergy (2008) 38:11 (1727-1737). Date of Publication: November 2008	18727619	10.1111/j.1365-2222.2008.03082.x	Embase	Mixed/unclear	Genetic	Phenotype/endotype stratification	Stage 0 exploratory discovery
23	Prostaglandin E(2) systemic production in patients with asthma with and without aspirin hypersensitivity	2008	Mastalerz L.	Thorax (2008) 63:1 (27-34). Date of Publication: January 2008	17584993	10.1136/thx.2007.080903	Embase	Mixed/unclear	Serum/plasma marker	Phenotype/endotype stratification	Stage 0 exploratory discovery
24	Increased levels of cysteinyl-leukotrienes in saliva, induced sputum, urine and blood from patients with aspirin-intolerant asthma	2008	Gaber F.	Thorax (2008) 63:12 (1076-1082). Date of Publication: December 2008	18757457	10.1136/thx.2008.101196	Embase	NERD/AERD	Urinary mediator	Phenotype/endotype stratification	Stage 0 exploratory discovery
25	Basophil activation test for the in vitro diagnosis of nonsteroidal anti-inflammatory drug hypersensitivity	2008	Rodríguez-Trabado A	Allergy Asthma Proc	18534081	10.2500/aap.2008.29.3114	PubMed	Mixed/unclear	Cellular assay	Diagnostic replacement	Stage 3 reference-standard-linked clinical evaluation
26	Clinical course and urinary eicosanoids in patients with aspirin-induced urticaria followed up for 4 years	2009	Setkowicz M.	Journal of Allergy and Clinical Immunology (2009) 123:1 (174-178). Date of Publication: January 2009	18842291	10.1016/j.jaci.2008.09.005	Embase	NIUA	Metabolomic/Lipidomic	Mechanistic insight	Stage 0 exploratory discovery
27	Adenosine deaminase and adenosine receptor polymorphisms in aspirin-intolerant asthma	2009	Kim S.-H.	Respiratory Medicine (2009) 103:3 (356-363). Date of Publication: March 2009	19019667	10.1016/j.rmed.2008.10.008	Embase	NERD/AERD	Genetic	Phenotype/endotype stratification	Stage 0 exploratory discovery
28	Gene-expression profiles in human nasal polyp tissues and identification of genetic susceptibility in aspirin-intolerant asthma	2009	Sekigawa T.	Clinical and Experimental Allergy (2009) 39:7 (972-981). Date of Publication: July 2009	19489917	10.1111/j.1365-2222.2009.03229.x	Embase	NERD/AERD	Genetic	Phenotype/endotype stratification	Stage 0 exploratory discovery
29	Effect of in vitro aspirin stimulation on basophils in patients with aspirin-exacerbated respiratory disease	2009	Celik GE	Clin Exp Allergy	19486029	10.1111/j.1365-2222.2009.03277.x	Embase; PubMed	NERD/AERD	Cellular assay	Phenotype/endotype stratification	Stage 0 exploratory discovery
30	Combined effect of IL-10 and TGF-β1 promoter polymorphisms as a risk factor for aspirin-intolerant asthma and rhinosinusitis	2009	Kim S.-H.	Allergy: European Journal of Allergy and Clinical Immunology (2009) 64:8 (1221-1225). Date of Publication: August 2009	19222424	10.1111/j.1398-9995.2009.01989.x	Embase	NERD/AERD	Genetic	Phenotype/endotype stratification	Stage 0 exploratory discovery
31	No evidence of association between interleukin-13 gene polymorphism in aspirin intolerant chronic urticaria	2009	Palikhe N.S.	Allergy, Asthma and Immunology Research (2009) 1:1 (36-40). Date of Publication: October 2009		10.4168/aair.2009.1.1.36	Embase	NECD	Genetic	Phenotype/endotype stratification	Stage 0 exploratory discovery
32	The A-444C polymorphism in the leukotriene C(4) synthase gene is associated with aspirin-induced urticaria	2009	Sánchez-Borges M.	Journal of Investigational Allergology and Clinical Immunology (2009) 19:5 (375-382). Date of Publication: 2009	19862937		Embase	NIUA	Genetic	Phenotype/endotype stratification	Stage 0 exploratory discovery
33	Association analysis of UBE3C polymorphisms in Korean aspirin-intolerant asthmatic patients	2010	Lee J.S.	Annals of Allergy, Asthma and Immunology (2010) 105:4 (307-312.e1). Date of Publication: October 2010	20934631	10.1016/j.anai.2010.07.006	Embase	NERD/AERD	Genetic	Phenotype/endotype stratification	Stage 0 exploratory discovery
34	Profile of eicosanoid generation in aspirin-intolerant asthma and anaphylaxis assessed by new biomarkers	2010	Higashi N.	Journal of Allergy and Clinical Immunology (2010) 125:5 (1084-1091.e6). Date of Publication: May 2010	20304469	10.1016/j.jaci.2009.12.977	Embase	Selective immediate	Genetic	Phenotype/endotype stratification	Stage 0 exploratory discovery
35	The effect of aspirin desensitization on novel biomarkers in aspirin-exacerbated respiratory diseases	2010	Katial RK	J Allergy Clin Immunol	20728206	10.1016/j.jaci.2010.06.036	PubMed	NERD/AERD	Other	Treatment response/monitoring	Stage 0 exploratory discovery
36	Association of the CCR3 gene polymorphism with aspirin exacerbated respiratory disease	2010	Kim SH	Respir Med	20022477	10.1016/j.rmed.2009.11.024	Embase; PubMed	Mixed/unclear	Genetic	Phenotype/endotype stratification	Stage 0 exploratory discovery
37	Mediators of inflammation in nasal lavage from aspirin intolerant patients after aspirin challenge	2010	Kupczyk M.	Respiratory Medicine (2010) 104:10 (1404-1409). Date of Publication: October 2010	20452758	10.1016/j.rmed.2010.04.017	Embase	Mixed/unclear	Cellular assay	Phenotype/endotype stratification	Stage 0 exploratory discovery
38	Mechanism - Putative association of SMAPIL polymorphisms with risk of aspirin intolerance in asthmatics	2010	Kim J.Y.	Journal of Asthma (2010) 47:9 (959-965). Date of Publication: November 2010	20831471	10.1080/02770903.2010.514637	Embase	Mixed/unclear	Genetic	Mechanistic insight	Stage 0 exploratory discovery
39	Effect of single nucleotide polymorphisms within the interleukin-4 promoter on aspirin intolerance in asthmatics and interleukin-4 promoter activity	2010	Kim B.S.	Pharmacogenetics and Genomics (2010) 20:12 (748-758). Date of Publication: December 2010	20921925	10.1097/FPC.0b013e3283402155	Embase	Mixed/unclear	Genetic	Phenotype/endotype stratification	Stage 0 exploratory discovery
40	Genetic variability in CRTH2 polymorphism increases eotaxin-2 levels in patients with aspirin exacerbated respiratory disease	2010	Palikhe NS	Allergy	19796209	10.1111/j.1398-9995.2009.02158.x	Embase; PubMed	Mixed/unclear	Genetic	Phenotype/endotype stratification	Stage 0 exploratory discovery
41	Positive Association between Aspirin-Intolerant Asthma and Genetic Polymorphisms of FSIP1: A Case-Case Study	2010	Kim J.Y.	BMC Pulmonary Medicine (2010) 10 Article Number: 34. Date of Publication: 1 Jun 2010	20513247	10.1186/1471-2466-10-34	Embase	NERD/AERD	Genetic	Phenotype/endotype stratification	Stage 0 exploratory discovery
42	Genome-wide and follow-up studies identify CEP68 gene variants associated with risk of aspirin-intolerant asthma	2010	Kim J.-H.	PLoS ONE (2010) 5:11 Article Number: e13818. Date of Publication: 2010	21072201	10.1371/journal.pone.0013818	Embase	NERD/AERD	Genetic	Phenotype/endotype stratification	Stage 0 exploratory discovery
43	Association analysis of N-acetyl transferase-2 polymorphisms with aspirin intolerance among asthmatics	2010	Kim J.-M.	Pharmacogenomics (2010) 11:7 (951-958). Date of Publication: July 2010	20602614	10.2217/pgs.10.65	Embase	Mixed/unclear	Genetic	Phenotype/endotype stratification	Stage 0 exploratory discovery
44	IL-13 gene polymorphisms are associated with rhinosinusitis and eosinophilic inflammation in aspirin intolerant asthma	2010	Palikhe N.S.	Allergy, Asthma and Immunology Research (2010) 2:2 (134-140). Date of Publication: April 2010		10.4168/aair.2010.2.2.134	Embase	NERD/AERD	Genetic	Phenotype/endotype stratification	Stage 0 exploratory discovery
45	Association of PTGER gene family polymorphisms with aspirin intolerant asthma in Korean asthmatics	2010	Park B.-L.	BMB Reports (2010) 43:6 (445-449). Date of Publication: 2010	20587336	10.5483/BMBRep.2010.43.6.445	Embase	NERD/AERD	Genetic	Phenotype/endotype stratification	Stage 0 exploratory discovery
46	Nonsteroidal anti-inflammatory drug hypersensitivity syndrome: a multicenter study. II. Basophil activation by nonsteroidal anti-inflammatory drugs and its impact on pathogenesis	2010	De Weck AL	J Investig Allergol Clin Immunol	20232773		PubMed	Mixed/unclear	Genetic	Mechanistic insight	Stage 0 exploratory discovery
47	A possible association of EMID2 polymorphisms with aspirin hypersensitivity in asthma	2011	Pasaje CF	Immunogenetics	21086123	10.1007/s00251-010-0490-8	Embase; PubMed	Mixed/unclear	Genetic	Phenotype/endotype stratification	Stage 0 exploratory discovery
48	KIF3A, a cilia structural gene on chromosome 5q31, and its polymorphisms show an association with aspirin hypersensitivity in asthma	2011	Kim JH	J Clin Immunol	20922562	10.1007/s10875-010-9462-x	Embase; PubMed	Mixed/unclear	Genetic	Phenotype/endotype stratification	Stage 0 exploratory discovery
49	Role of expression of prostaglandin synthases 1 and 2 and leukotriene C(4) synthase in aspirin-intolerant asthma: A theoretical study	2011	Dobovišek A.	Journal of Pharmacokinetics and Pharmacodynamics (2011) 38:2 (261-278). Date of Publication: April 2011	21331560	10.1007/s10928-011-9192-6	Embase	NERD/AERD	Serum/plasma marker	Phenotype/endotype stratification	Stage 0 exploratory discovery
50	Genetic analysis between FGD6 and aspirin exacerbated respiratory disease in a Korean population	2011	Pasaje C.F.A.	Genes and Genomics (2011) 33:5 (557-564). Date of Publication: 1 Oct 2011		10.1007/s13258-011-0086-1	Embase	Mixed/unclear	Genetic	Phenotype/endotype stratification	Stage 0 exploratory discovery
51	Association analysis of RGS7BP gene polymorphisms with aspirin intolerance in asthmatic patients	2011	Lee E.H.	Annals of Allergy, Asthma and Immunology (2011) 106:4 (292-300). Date of Publication: April 2011	21457877	10.1016/j.anai.2010.10.021	Embase	Mixed/unclear	Genetic	Phenotype/endotype stratification	Stage 0 exploratory discovery
52	IL-13 and IL-17A gene polymorphisms in Japanese patients with aspirin-exacerbated respiratory disease	2011	Kohyama K	Ann Allergy Asthma Immunol	22123380	10.1016/j.anai.2011.09.003	Embase; PubMed	NERD/AERD	Genetic	Phenotype/endotype stratification	Stage 0 exploratory discovery
53	Association analysis of C6 genetic variations and aspirin hypersensitivity in Korean asthmatic patients	2011	Pasaje C.F.A.	Human Immunology (2011) 72:10 (973-978). Date of Publication: October 2011	21704099	10.1016/j.humimm.2011.05.022	Embase	Mixed/unclear	Genetic	Phenotype/endotype stratification	Stage 0 exploratory discovery
54	Targeted eicosanoid lipidomics of exhaled breath condensate provide a distinct pattern in the aspirin-intolerant asthma phenotype	2011	Sanak M.	Journal of Allergy and Clinical Immunology (2011) 127:5 (1141-1147). Date of Publication: May 2011	21315430	10.1016/j.jaci.2010.12.1108	Embase	NERD/AERD	Metabolomic/Lipidomic	Mechanistic insight	Stage 0 exploratory discovery
55	Reduced expression of COXs and production of prostaglandin E(2) in patients with nasal polyps with or without aspirin-intolerant asthma	2011	Roca-Ferrer J.	Journal of Allergy and Clinical Immunology (2011) 128:1 (66-72). Date of Publication: July 2011	21397936	10.1016/j.jaci.2011.01.065	Embase	NERD/AERD	Serum/plasma marker	Phenotype/endotype stratification	Stage 0 exploratory discovery
56	Association of the variants in AGT gene with modified drug response in Korean aspirin-intolerant asthma patients	2011	Pasaje C.F.A.	Pulmonary Pharmacology and Therapeutics (2011) 24:5 (595-601). Date of Publication: October 2011	21624492	10.1016/j.pupt.2011.05.007	Embase	NERD/AERD	Genetic	Phenotype/endotype stratification	Stage 0 exploratory discovery
57	UBE3C genetic variations as potent markers of nasal polyps in Korean asthma patients	2011	Pasaje CF	J Hum Genet	21881582	10.1038/jhg.2011.104	PubMed	NERD/AERD	Genetic	Phenotype/endotype stratification	Stage 0 exploratory discovery
58	Genetic association analysis of TAP1 and TAP2 polymorphisms with aspirin exacerbated respiratory disease and its FEV1 decline	2011	Kim JH	J Hum Genet	21796142	10.1038/jhg.2011.75	Embase; PubMed	Mixed/unclear	Genetic	Phenotype/endotype stratification	Stage 0 exploratory discovery
59	Genome-wide methylation profile of nasal polyps: Relation to aspirin hypersensitivity in asthmatics	2011	Cheong H.S.	Allergy: European Journal of Allergy and Clinical Immunology (2011) 66:5 (637-644). Date of Publication: May 2011	21121930	10.1111/j.1398-9995.2010.02514.x	Embase	NERD/AERD	Genetic	Phenotype/endotype stratification	Stage 1/2 validation-oriented
60	Possible association of SLC22A2 polymorphisms with aspirin-intolerant asthma	2011	Park T.-J.	International Archives of Allergy and Immunology (2011) 155:4 (395-402). Date of Publication: July 2011	21346370	10.1159/000321267	Embase	NERD/AERD	Genetic	Phenotype/endotype stratification	Stage 0 exploratory discovery
61	Arg16Gly β2-adrenergic receptor gene polymorphism in Japanese patients with aspirin-exacerbated respiratory disease	2011	Kohyama K	Int Arch Allergy Immunol	21829036	10.1159/000324463	Embase; PubMed	NERD/AERD	Genetic	Phenotype/endotype stratification	Stage 0 exploratory discovery
62	Association analysis of thromboxane A synthase 1 gene polymorphisms with aspirin intolerance in asthmatic patients	2011	Oh S.-H.	Pharmacogenomics (2011) 12:3 (351-363). Date of Publication: March 2011	21449675	10.2217/pgs.10.181	Embase	Mixed/unclear	Genetic	Phenotype/endotype stratification	Stage 0 exploratory discovery
63	Increase in salivary cysteinyl- leukotriene concentration in patients with aspirin-intolerant asthma	2011	Ono E.	Allergology International (2011) 60:1 (37-43). Date of Publication: 2011	21099251	10.2332/allergolint.09-OA-0166	Embase	NERD/AERD	Serum/plasma marker	Phenotype/endotype stratification	Stage 0 exploratory discovery
64	Lack of association between CD58 genetic variations and aspirin-exacerbated respiratory disease in a Korean population	2011	Pasaje CF	J Asthma	21726122	10.3109/02770903.2011.589557	PubMed	NERD/AERD	Genetic	Phenotype/endotype stratification	Stage 0 exploratory discovery
65	Role of Toll-like Receptor 3 Variants in Aspirin-Exacerbated Respiratory Disease	2011	Palikhe NS	Allergy Asthma Immunol Res	21461252	10.4168/aair.2011.3.2.123	Embase; PubMed	NERD/AERD	Genetic	Phenotype/endotype stratification	Stage 0 exploratory discovery
66	Variations in the STK10 gene and possible associations with aspirin-intolerant asthma in a Korean population	2011	Kim J.-H.	Journal of Investigational Allergology and Clinical Immunology (2011) 21:5 (378-388). Date of Publication: 2011	21905501		Embase	NERD/AERD	Genetic	Phenotype/endotype stratification	Stage 0 exploratory discovery
67	Differential gene expression profile in PBMCs from subjects with AERD and ATA: A gene marker for AERD	2012	Shin S.	Molecular Genetics and Genomics (2012) 287:5 (361-371). Date of Publication: May 2012	22457146	10.1007/s00438-012-0685-9	Embase	NERD/AERD	Genetic	Phenotype/endotype stratification	Stage 0 exploratory discovery
68	Association of FANCC polymorphisms with FEV1 decline in aspirin exacerbated respiratory disease	2012	Kim JH	Mol Biol Rep	21670957	10.1007/s11033-011-0989-6	Embase; PubMed	Mixed/unclear	Genetic	Phenotype/endotype stratification	Stage 0 exploratory discovery
69	Genetic variations in KIFC1 and the risk of aspirin exacerbated respiratory disease in a Korean population: an association analysis	2012	Pasaje CF	Mol Biol Rep	22201025	10.1007/s11033-011-1403-0	Embase; PubMed	Mixed/unclear	Genetic	Phenotype/endotype stratification	Stage 0 exploratory discovery
70	The values of nasal provocation test and basophil activation test in the different patterns of ASA/NSAID hypersensitivity	2012	Wismol P	Allergol Immunopathol (Madr)	21492991	10.1016/j.aller.2010.12.011	PubMed	Mixed/unclear	Cellular assay	Diagnostic replacement	Stage 0 exploratory discovery
71	Association analysis of formyl peptide receptor 2 (FPR2) polymorphisms and aspirin exacerbated respiratory diseases	2012	Kim HJ	J Hum Genet	22377711	10.1038/jhg.2012.12	Embase; PubMed	Mixed/unclear	Genetic	Phenotype/endotype stratification	Stage 0 exploratory discovery
72	A highly sensitive and specific genetic marker to diagnose aspirin-exacerbated respiratory disease using a genome-wide association study	2012	Shin SW	DNA Cell Biol	22994212	10.1089/dna.2012.1688	Embase; PubMed	NERD/AERD	Genetic	Phenotype/endotype stratification	Stage 0 exploratory discovery
73	Potential association between ANXA4 polymorphisms and aspirin-exacerbated respiratory disease	2012	Park TJ	Diagn Mol Pathol	22847161	10.1097/PDM.0b013e3182461d0d	Embase; PubMed	NERD/AERD	Genetic	Phenotype/endotype stratification	Stage 0 exploratory discovery
74	Lack of association between GTF2H4 genetic variants and AERD development and FEV1 decline by aspirin provocation	2012	Kim JY	Int J Immunogenet	22524621	10.1111/j.1744-313X.2012.01118.x	Embase; PubMed	NERD/AERD	Genetic	Phenotype/endotype stratification	Stage 0 exploratory discovery
75	Comparison of CD63 Upregulation Induced by NSAIDs on Basophils and Monocytes in Patients with NSAID Hypersensitivity	2012	Abuaf N	J Allergy (Cairo)	22187572	10.1155/2012/580873	PubMed	Mixed/unclear	Cellular assay	Phenotype/endotype stratification	Stage 0 exploratory discovery
76	Exhaled eicosanoids following bronchial aspirin challenge in asthma patients with and without aspirin hypersensitivity: The pilot study	2012	Mastalerz L.	Journal of Allergy (2012) Article Number: 696792. Date of Publication: 2012		10.1155/2012/696792	Embase	Mixed/unclear	Metabolomic/Lipidomic	Mechanistic insight	Stage 0 exploratory discovery
77	The IL1B-511 Polymorphism (rs16944 AA Genotype) Is Increased in Aspirin-Exacerbated Respiratory Disease in Mexican Population	2012	Falfán-Valencia R	J Allergy (Cairo)	22132000	10.1155/2012/741313	PubMed	NERD/AERD	Genetic	Phenotype/endotype stratification	Stage 0 exploratory discovery
78	Genetic mechanisms in aspirin-exacerbated respiratory disease	2012	Shrestha Palikhe N	J Allergy (Cairo)	21837245	10.1155/2012/794890	PubMed	NERD/AERD	Genetic	Mechanistic insight	Stage 0 exploratory discovery
79	Effect of genetic polymorphism of ALOX15 on aspirin-exacerbated respiratory disease	2012	Song YS	Int Arch Allergy Immunol	22652554	10.1159/000335681	Embase; PubMed	NERD/AERD	Genetic	Phenotype/endotype stratification	Stage 0 exploratory discovery
80	Cysteinyl leukotriene overproduction in aspirin-exacerbated respiratory disease is driven by platelet-adherent leukocytes	2012	Laidlaw TM	Blood	22262771	10.1182/blood-2011-10-384826	Embase; PubMed	NERD/AERD	Serum/plasma marker	Phenotype/endotype stratification	Stage 0 exploratory discovery
81	Incidence of aspirin hypersensitivity in patients with chronic rhinosinusitis and diagnostic value of urinary leukotriene E4	2012	Celejewska-Wójcik N	Pol Arch Med Wewn	22814420	10.20452/pamw.1379	Embase; PubMed	Mixed/unclear	Urinary mediator	Diagnostic replacement	Stage 0 exploratory discovery
82	Two patterns of changes in nasal nitric oxide after lysine aspirin nasal challenge in patients with aspirin-exacerbated respiratory disease	2012	Tworek D	Am J Rhinol Allergy	23050514	10.2500/ajra.2012.26.3818	Embase; PubMed	NERD/AERD	Serum/plasma marker	Phenotype/endotype stratification	Stage 0 exploratory discovery
83	Potential association of DDR1 genetic variant with FEV1 decline by aspirin provocation in asthmatics	2012	Kim JY	J Asthma	22380734	10.3109/02770903.2012.661010	PubMed	Mixed/unclear	Genetic	Phenotype/endotype stratification	Stage 0 exploratory discovery
84	Potential association of DCBLD2 polymorphisms with fall rates of FEV(1) by aspirin provocation in Korean asthmatics	2012	Park TJ	J Korean Med Sci	22468095	10.3346/jkms.2012.27.4.343	PubMed	Mixed/unclear	Genetic	Phenotype/endotype stratification	Stage 0 exploratory discovery
85	Association study between TRIM26 polymorphisms and risk of aspirin-exacerbated respiratory disease	2012	Lee JS	Int J Mol Med	22294275	10.3892/ijmm.2012.898	Embase; PubMed	NERD/AERD	Genetic	Phenotype/endotype stratification	Stage 0 exploratory discovery
86	Thromboxane A2 receptor +795T>C and chemoattractant receptor-homologous molecule expressed on Th2 cells -466T>C gene polymorphisms in patients with aspirin-exacerbated respiratory disease	2012	Kohyama K	Mol Med Rep	22101342	10.3892/mmr.2011.680	Embase; PubMed	NERD/AERD	Genetic	Phenotype/endotype stratification	Stage 0 exploratory discovery
87	CD55 polymorphisms and risk of aspirin‑exacerbated respiratory disease	2012	Lee JS	Mol Med Rep	22961402	10.3892/mmr.2012.1064	Embase; PubMed	Mixed/unclear	Genetic	Phenotype/endotype stratification	Stage 0 exploratory discovery
88	WDR46 is a Genetic Risk Factor for Aspirin-Exacerbated Respiratory Disease in a Korean Population	2012	Pasaje CF	Allergy Asthma Immunol Res	22754713	10.4168/aair.2012.4.4.199	Embase; PubMed	NERD/AERD	Genetic	Severity/risk prediction	Stage 0 exploratory discovery
89	Effect of diffuse panbronchiolitis critical region 1 polymorphisms on the risk of aspirin-exacerbated respiratory disease in Korean asthmatics	2012	Lee JS	Respir Care	22152429	10.4187/respcare.01480	Embase; PubMed	NERD/AERD	Genetic	Phenotype/endotype stratification	Stage 0 exploratory discovery
90	A possible association between ZNRD1 and aspirin-induced airway bronchoconstriction in a Korean population	2012	Pasaje CF	J Investig Allergol Clin Immunol	22697009		PubMed	NERD/AERD		Phenotype/endotype stratification	Stage 3 reference-standard-linked clinical evaluation
91	Genome-wide association study of aspirin-exacerbated respiratory disease in a Korean population	2013	Park BL	Hum Genet	23180272	10.1007/s00439-012-1247-2	Embase; PubMed	NERD/AERD	Genetic	Phenotype/endotype stratification	Stage 0 exploratory discovery
92	Lack of association between IRAK2 genetic variants and aspirin exacerbated respiratory disease	2013	Kim J.Y.	Genes and Genomics (2013) 35:4 (475-482). Date of Publication: August 2013		10.1007/s13258-013-0058-8	Embase	Mixed/unclear	Genetic	Phenotype/endotype stratification	Stage 0 exploratory discovery
93	Association of single nucleotide polymorphisms on Interleukin 17 receptor A (IL17RA) gene with aspirin hypersensitivity in asthmatics	2013	Park JS	Hum Immunol	23220496	10.1016/j.humimm.2012.11.002	Embase; PubMed	Mixed/unclear	Genetic	Phenotype/endotype stratification	Stage 0 exploratory discovery
94	A genetic effect of IL-5 receptor α polymorphism in patients with aspirin-exacerbated respiratory disease	2013	Losol P	Exp Mol Med	23470716	10.1038/emm.2013.24	Embase; PubMed	NERD/AERD	Genetic	Phenotype/endotype stratification	Stage 0 exploratory discovery
95	Association analysis of tapasin polymorphisms with aspirin-exacerbated respiratory disease in asthmatics	2013	Cho SH	Pharmacogenet Genomics	23736108	10.1097/FPC.0b013e328361d4bb	Embase; PubMed	NERD/AERD	Genetic	Phenotype/endotype stratification	Stage 0 exploratory discovery
96	Mediator release after nasal aspirin provocation supports different phenotypes in subjects with hypersensitivity reactions to NSAIDs	2013	Campo P	Allergy	23889565	10.1111/all.12187	PubMed	Mixed/unclear	Cellular assay	Phenotype/endotype stratification	Stage 0 exploratory discovery
97	Eosinophil activation and novel mediators in the aspirin-induced nasal response in AERD	2013	Choi G.-S.	Clinical and Experimental Allergy (2013) 43:7 (730-740). Date of Publication: July 2013	23786280	10.1111/cea.12096	Embase	NERD/AERD	Other	Mechanistic insight	Stage 3 reference-standard-linked clinical evaluation
98	Low prostaglandin E(2) and cyclooxygenase expression in nasal mucosa fibroblasts of aspirin-intolerant asthmatics	2013	Roca-Ferrer J.	Respirology (2013) 18:4 (711-717). Date of Publication: 2013	23441755	10.1111/resp.12076	Embase	NERD/AERD	Serum/plasma marker	Phenotype/endotype stratification	Stage 0 exploratory discovery
99	Elevation of Eosinophil-Derived Neurotoxin in Plasma of the Subjects with Aspirin-Exacerbated Respiratory Disease: A Possible Peripheral Blood Protein Biomarker	2013	Shin S.-W.	PLoS ONE (2013) 8:6 Article Number: e66644. Date of Publication: 21 Jun 2013	23805255	10.1371/journal.pone.0066644	Embase	NERD/AERD	Proteomic	Mechanistic insight	Stage 0 exploratory discovery
100	Variability in histamine receptor genes HRH1, HRH2 and HRH4 in patients with hypersensitivity to NSAIDs	2013	Ayuso P	Pharmacogenomics	24236486	10.2217/pgs.13.155	PubMed	Mixed/unclear	Genetic	Phenotype/endotype stratification	Stage 0 exploratory discovery
101	Heat shock protein 70 gene polymorphisms in Japanese patients with aspirin-exacerbated respiratory disease	2013	Kikuchi K.	Journal of Investigative Medicine (2013) 61:4 (708-714). Date of Publication: April 2013	23392055	10.231/JIM.0b013e3182857d6c	Embase; PubMed	NERD/AERD	Genetic	Phenotype/endotype stratification	Stage 0 exploratory discovery
102	Genetic association analysis of CIITA variations with nasal polyp pathogenesis in asthmatic patients	2013	Bae JS	Mol Med Rep	23292525	10.3892/mmr.2012.1251	PubMed	Mixed/unclear	Genetic	Mechanistic insight	Stage 0 exploratory discovery
103	Association Analysis Between FILIP1 Polymorphisms and Aspirin Hypersensitivity in Korean Asthmatics	2013	Kim JY	Allergy Asthma Immunol Res	23277876	10.4168/aair.2013.5.1.34	Embase; PubMed	Mixed/unclear	Genetic	Phenotype/endotype stratification	Stage 0 exploratory discovery
104	Association of serum periostin with aspirin-exacerbated respiratory disease	2014	Kim MA	Ann Allergy Asthma Immunol	25037608	10.1016/j.anai.2014.06.014	Embase; PubMed	NERD/AERD	Other	Phenotype/endotype stratification	Stage 0 exploratory discovery
105	Certain subphenotypes of aspirin-exacerbated respiratory disease distinguished by latent class analysis	2014	Bochenek G	J Allergy Clin Immunol	23993879	10.1016/j.jaci.2013.07.004	Embase; PubMed	NERD/AERD	Other	Phenotype/endotype stratification	Stage 1/2 validation-oriented
106	Prostaglandin E(2) resistance in granulocytes from patients with aspirin-exacerbated respiratory disease	2014	Laidlaw T.M.	Journal of Allergy and Clinical Immunology (2014) 133:6 (1692-1701.e3). Date of Publication: June 2014		10.1016/j.jaci.2013.12.1034	Embase	NERD/AERD	Serum/plasma marker	Phenotype/endotype stratification	Stage 0 exploratory discovery
107	Plasma apolipoprotein H levels are different between aspirin induced respiratory diseases and aspirin tolerant asthma	2014	Kim HJ	Pulm Pharmacol Ther	24120690	10.1016/j.pupt.2013.10.001	Embase; PubMed	Mixed/unclear	Proteomic	Mechanistic insight	Stage 0 exploratory discovery
108	Association analysis of member RAS oncogene family gene polymorphisms with aspirin intolerance in asthmatic patients	2014	Park JS	DNA Cell Biol	24555545	10.1089/dna.2013.2213	Embase; PubMed	Mixed/unclear	Genetic	Phenotype/endotype stratification	Stage 0 exploratory discovery
109	Induced sputum eicosanoids during aspirin bronchial challenge of asthmatic patients with aspirin hypersensitivity	2014	Mastalerz L	Allergy	25123806	10.1111/all.12512	Embase; PubMed	Mixed/unclear	Metabolomic/Lipidomic	Mechanistic insight	Stage 0 exploratory discovery
110	Non-steroidal anti-inflammatory drug hypersensitivity: association with elevated basal serum tryptase?	2014	Seitz CS	Allergy Asthma Clin Immunol	24782901	10.1186/1710-1492-10-19	PubMed	Mixed/unclear	Other	Phenotype/endotype stratification	Stage 0 exploratory discovery
111	The SNP rs3128965 of HLA-DPB1 as a genetic marker of the AERD phenotype	2014	Kim SH	PLoS One	25536158	10.1371/journal.pone.0111220	Embase; PubMed	NERD/AERD	Genetic	Phenotype/endotype stratification	Stage 0 exploratory discovery
112	Clinical course of patients with aspirin-exacerbated respiratory disease: can we predict the prognosis?	2014	Kim JH	Pharmacogenomics	24624912	10.2217/pgs.14.2	Embase; PubMed	NERD/AERD	Other	Severity/risk prediction	Stage 1/2 validation-oriented
113	Association analysis of FABP1 gene polymorphisms with aspirin-exacerbated respiratory disease in asthma	2014	Chang HS	Exp Lung Res	25338211	10.3109/01902148.2014.927939	Embase; PubMed	NERD/AERD	Genetic	Phenotype/endotype stratification	Stage 0 exploratory discovery
114	Aspirin activation of eosinophils and mast cells: Implications in the pathogenesis of aspirin-exacerbated respiratory disease	2014	Steinke J.W.	Journal of Immunology (2014) 193:1 (41-47). Date of Publication: 1 Jul 2014	24890720	10.4049/jimmunol.1301753	Embase	NERD/AERD	Genetic	Mechanistic insight	Stage 0 exploratory discovery
115	Polymorphisms of ATF6B Are Potentially Associated With FEV1 Decline by Aspirin Provocation in Asthmatics	2014	Park TJ	Allergy Asthma Immunol Res	24587951	10.4168/aair.2014.6.2.142	PubMed	Mixed/unclear	Genetic	Phenotype/endotype stratification	Stage 0 exploratory discovery
116	Association Analysis of TEC Polymorphisms with Aspirin-Exacerbated Respiratory Disease in a Korean Population	2014	Lee JS	Genomics Inform	25031568	10.5808/GI.2014.12.2.58	PubMed	NERD/AERD	Genetic	Phenotype/endotype stratification	Stage 0 exploratory discovery
117	Dipeptidyl-peptidase 10 as a genetic biomarker for the aspirin-exacerbated respiratory disease phenotype	2015	Kim SH	Ann Allergy Asthma Immunol	25592153	10.1016/j.anai.2014.12.003	Embase; PubMed	NERD/AERD	Genetic	Phenotype/endotype stratification	Stage 0 exploratory discovery
118	Prostaglandin D₂: a dominant mediator of aspirin-exacerbated respiratory disease	2015	Cahill KN	J Allergy Clin Immunol	25218285	10.1016/j.jaci.2014.07.031	PubMed	NERD/AERD	Serum/plasma marker	Phenotype/endotype stratification	Stage 0 exploratory discovery
119	Aspirin provocation increases 8-iso-PGE2 in exhaled breath condensate of aspirin-hypersensitive asthmatics	2015	Mastalerz L	Prostaglandins Other Lipid Mediat	26209241	10.1016/j.prostaglandins.2015.07.001	PubMed	Mixed/unclear	Cellular assay	Phenotype/endotype stratification	Stage 0 exploratory discovery
120	Development of a genetic marker set to diagnose aspirin-exacerbated respiratory disease in a genome-wide association study	2015	Chang HS	Pharmacogenomics J	25707394	10.1038/tpj.2014.78	Embase; PubMed	NERD/AERD	Genetic	Phenotype/endotype stratification	Stage 0 exploratory discovery
121	Association study of genetic variants in PLA2G4A, PLCG1, LAT, SYK, and TNFRS11A genes in NSAIDs-induced urticaria and/or angioedema patients	2015	Ayuso P	Pharmacogenet Genomics	26398624	10.1097/FPC.0000000000000179	PubMed	NIUA	Genetic	Phenotype/endotype stratification	Stage 0 exploratory discovery
122	Cytokines in chronic rhinosinusitis role in eosinophilia and aspirin-exacerbated respiratory disease	2015	Stevens W.W.	American Journal of Respiratory and Critical Care Medicine (2015) 192:6 (682-694). Date of Publication: 15 Sep 2015	26067893	10.1164/rccm.201412-2278OC	Embase	NERD/AERD	Proteomic	Mechanistic insight	Stage 0 exploratory discovery
123	Genetic variants in arachidonic acid pathway genes associated with NSAID-exacerbated respiratory disease	2015	Ayuso P	Pharmacogenomics	26067486	10.2217/pgs.15.43	Embase; PubMed	NERD/AERD	Genetic	Phenotype/endotype stratification	Stage 0 exploratory discovery
124	HLA-DRB and HLA-DQ genetic variability in patients with aspirin-exacerbated respiratory disease	2015	Esmaeilzadeh H	Am J Rhinol Allergy	25975240	10.2500/ajra.2015.29.4154	Embase; PubMed	NERD/AERD	Genetic	Phenotype/endotype stratification	Stage 0 exploratory discovery
125	Aspirin-exacerbated respiratory disease involves a cysteinyl leukotriene-driven IL-33-mediated mast cell activation pathway	2015	Liu T.	Journal of Immunology (2015) 195:8 (3537-3545). Date of Publication: 15 Oct 2015	26342029	10.4049/jimmunol.1500905	Embase	NERD/AERD	Serum/plasma marker	Phenotype/endotype stratification	Stage 0 exploratory discovery
126	Association of TRPM3 Polymorphism (rs10780946) and Aspirin-Exacerbated Respiratory Disease (AERD)	2016	Narayanankutty A	Lung	26891941	10.1007/s00408-016-9852-9	Embase; PubMed	NERD/AERD	Genetic	Phenotype/endotype stratification	Stage 0 exploratory discovery
127	Systemic expression of inflammatory mediators in patients with chronic rhinosinusitis and nasal polyps with and without Aspirin Exacerbated Respiratory Disease	2016	Pezato R	Cytokine	26615369	10.1016/j.cyto.2015.10.011	Embase; PubMed	NERD/AERD	Tissue marker	Phenotype/endotype stratification	Stage 0 exploratory discovery
128	Platelet activation markers overexpressed specifically in patients with aspirin-exacerbated respiratory disease	2016	Mitsui C	J Allergy Clin Immunol	26194538	10.1016/j.jaci.2015.05.041	Embase; PubMed	NERD/AERD	Other	Mechanistic insight	Stage 0 exploratory discovery
129	Low E-prostanoid 2 receptor levels and deficient induction of the IL-1β/IL-1 type i receptor/COX-2 pathway: Vicious circle in patients with aspirin-exacerbated respiratory disease	2016	Machado-Carvalho L.	Journal of Allergy and Clinical Immunology (2016) 137:1 (99-107.e7). Date of Publication: 1 Jan 2016	26560040	10.1016/j.jaci.2015.09.028	Embase	NERD/AERD	Other	Mechanistic insight	Stage 0 exploratory discovery
130	Thymic stromal lymphopoietin controls prostaglandin D2 generation in patients with aspirin-exacerbated respiratory disease	2016	Buchheit KM	J Allergy Clin Immunol	26691435	10.1016/j.jaci.2015.10.020	Embase; PubMed	NERD/AERD	Genetic	Phenotype/endotype stratification	Stage 0 exploratory discovery
131	Eosinophil production of prostaglandin D(2) in patients with aspirin-exacerbated respiratory disease	2016	Feng X.	Journal of Allergy and Clinical Immunology (2016) 138:4 (1089-1097.e3). Date of Publication: 1 Oct 2016	27423494	10.1016/j.jaci.2016.04.042	Embase	NERD/AERD	Serum/plasma marker	Phenotype/endotype stratification	Stage 0 exploratory discovery
132	Diagnostic Utility of Urinary LTE4 in Asthma, Allergic Rhinitis, Chronic Rhinosinusitis, Nasal Polyps, and Aspirin Sensitivity	2016	Divekar R	J Allergy Clin Immunol Pract	27080204	10.1016/j.jaip.2016.03.004	PubMed	NERD/AERD	Urinary mediator	Diagnostic replacement	Stage 0 exploratory discovery
133	Exploration of the Sphingolipid Metabolite, Sphingosine-1-phosphate and Sphingosine, as Novel Biomarkers for Aspirin-exacerbated Respiratory Disease	2016	Trinh HK	Sci Rep	27830727	10.1038/srep36599	Embase; PubMed	NERD/AERD	Metabolomic/Lipidomic	Mechanistic insight	Stage 0 exploratory discovery
134	Genetic Variants of Thymic Stromal Lymphopoietin in Nonsteroidal Anti-Inflammatory Drug-Induced Urticaria/Angioedema	2016	Plaza-Serón Mdel C	Int Arch Allergy Immunol	27240835	10.1159/000444797	PubMed	Mixed/unclear	Genetic	Phenotype/endotype stratification	Stage 0 exploratory discovery
135	Impaired E prostanoid(2) expression and resistance to prostaglandin E(2) in nasal polyp Fibroblasts from subjects with aspirin-exacerbated respiratory disease	2016	Cahill K.N.	American Journal of Respiratory Cell and Molecular Biology (2016) 54:1 (34-40). Date of Publication: 1 Jan 2016	26051534	10.1165/rcmb.2014-0486OC	Embase	NERD/AERD	Serum/plasma marker	Phenotype/endotype stratification	Stage 0 exploratory discovery
136	Clinical benefits of aspirin desensitization in patients with nonsteroidal anti-inflammatory drug exacerbated respiratory disease are not related to urinary eicosanoid release and are accompanied with decreased urine creatinine	2016	Makowska JS	Allergy Asthma Proc	27178890	10.2500/aap.2016.37.3935	PubMed	Mixed/unclear	Metabolomic/Lipidomic	Treatment response/monitoring	Stage 3 reference-standard-linked clinical evaluation
137	FCERI and Histamine Metabolism Gene Variability in Selective Responders to NSAIDS	2016	Amo G	Front Pharmacol	27746735	10.3389/fphar.2016.00353	PubMed	Mixed/unclear	Genetic	Phenotype/endotype stratification	Stage 0 exploratory discovery
138	Altered expression and signalling of EP2 receptor in nasal polyps of AERD patients: role in inflammation and remodelling	2016	Machado-Carvalho L.	Rhinology (2016) 54:3 (254-265). Date of Publication: 1 Sep 2016	26747755	10.4193/Rhin15.207	Embase	NERD/AERD	Tissue marker	Phenotype/endotype stratification	Stage 0 exploratory discovery
139	Induced sputum supernatant prostaglandin E2 during oral aspirin challenge of asthmatic patients with and without aspirin hypersensitivity and healthy controls--pilot study	2016	Ignacak M.	Przegla̧d lekarski (2016) 73:2 (93-96). Date of Publication: 2016	27197430		Embase	Mixed/unclear	Serum/plasma marker	Treatment response/monitoring	Stage 0 exploratory discovery
140	Interleukin 16 and CCL17/thymus and activation-regulated chemokine in patients with aspirin-exacerbated respiratory disease	2017	Teran LM	Ann Allergy Asthma Immunol	27986411	10.1016/j.anai.2016.11.004	Embase; PubMed	NERD/AERD	Proteomic	Mechanistic insight	Stage 0 exploratory discovery
141	Group 2 innate lymphoid cells are recruited to the nasal mucosa in patients with aspirin-exacerbated respiratory disease	2017	Eastman JJ	J Allergy Clin Immunol	28279492	10.1016/j.jaci.2016.11.023	PubMed	NERD/AERD	Other	Mechanistic insight	Stage 0 exploratory discovery
142	Microparticles in nasal lavage fluids in chronic rhinosinusitis: Potential biomarkers for diagnosis of aspirin-exacerbated respiratory disease	2017	Takahashi T	J Allergy Clin Immunol	28238741	10.1016/j.jaci.2017.01.022	Embase; PubMed	NERD/AERD	Tissue marker	Diagnostic replacement	Stage 3 reference-standard-linked clinical evaluation
143	Association of interleukin-25 levels with development of aspirin induced respiratory diseases	2017	Lee J.-U.	Respiratory Medicine (2017) 123 (71-78). Date of Publication: 1 Feb 2017	28137499	10.1016/j.rmed.2016.11.020	Embase	Mixed/unclear	Other	Phenotype/endotype stratification	Stage 0 exploratory discovery
144	Physiopathology and genetics in aspirin-exacerbated respiratory disease	2017	Pavón-Romero GF	Exp Lung Res	29035123	10.1080/01902148.2017.1358776	PubMed	NERD/AERD	Genetic	Phenotype/endotype stratification	Stage 0 exploratory discovery
145	Metabolomic analysis identifies potential diagnostic biomarkers for aspirin-exacerbated respiratory disease	2017	Ban GY	Clin Exp Allergy	27533637	10.1111/cea.12797	Embase; PubMed	NERD/AERD	Metabolomic/Lipidomic	Diagnostic replacement	Stage 0 exploratory discovery
146	Association analysis of ILVBL gene polymorphisms with aspirin-exacerbated respiratory disease in asthma	2017	Chang HS	BMC Pulm Med	29246216	10.1186/s12890-017-0556-6	Embase; PubMed	NERD/AERD	Genetic	Phenotype/endotype stratification	Stage 0 exploratory discovery
147	Integrative information theoretic network analysis for genome-wide association study of aspirin exacerbated respiratory disease in Korean population	2017	Wang S	BMC Med Genomics	28589859	10.1186/s12920-017-0266-1	PubMed	Mixed/unclear	Genetic	Phenotype/endotype stratification	Stage 0 exploratory discovery
148	Single nucleotide polymorphisms in TNF are associated with susceptibility to aspirin-exacerbated respiratory disease but not to cytokine levels: a study in Mexican mestizo population	2017	Pavón-Romero GF	Biomark Med	29172674	10.2217/bmm-2017-0164	PubMed	NERD/AERD	Genetic	Phenotype/endotype stratification	Stage 0 exploratory discovery
149	Genetic variants of the gasdermin B gene associated with the development of aspirin-exacerbated respiratory diseases	2017	Kim LH	Allergy Asthma Proc	28052796	10.2500/aap.2017.38.4014	Embase; PubMed	NERD/AERD	Genetic	Phenotype/endotype stratification	Stage 0 exploratory discovery
150	Endocannabinoid receptor CB2R is significantly expressed in aspirin-exacerbated respiratory disease: a pilot study	2018	Corrado A.	International Forum of Allergy and Rhinology (2018) 8:10 (1184-1189). Date of Publication: 1 Oct 2018	29897665	10.1002/alr.22163	Embase	NERD/AERD	Other	Mechanistic insight	Stage 0 exploratory discovery
151	Polymorphism of IL10, IL4, CTLA4, and DAO Genes in Cross-Reactive Nonsteroidal Anti-inflammatory Drug Hypersensitivity	2018	Ferreira Vasconcelos LM	J Clin Pharmacol	28750137	10.1002/jcph.986	PubMed	Mixed/unclear	Genetic	Phenotype/endotype stratification	Stage 0 exploratory discovery
152	Leukotriene E(4) induces airflow obstruction and mast cell activation through the cysteinyl leukotriene type 1 receptor	2018	Lazarinis N	J Allergy Clin Immunol	29518425	10.1016/j.jaci.2018.02.024	PubMed	Mixed/unclear	Serum/plasma marker	Phenotype/endotype stratification	Stage 0 exploratory discovery
153	Diagnostic Accuracy of Urinary LTE4 Measurement to Predict Aspirin-Exacerbated Respiratory Disease in Patients with Asthma	2018	Bochenek G	J Allergy Clin Immunol Pract	28888846	10.1016/j.jaip.2017.07.001	Embase; PubMed	NERD/AERD	Urinary mediator	Diagnostic replacement	Stage 3 reference-standard-linked clinical evaluation
154	The utility of biomarkers in diagnosis of aspirin exacerbated respiratory disease	2018	Comhair SAA	Respir Res	30376852	10.1186/s12931-018-0909-6	Embase; PubMed	Mixed/unclear	Other	Diagnostic replacement	Stage 3 reference-standard-linked clinical evaluation
155	Role of group 2 innate lymphocytes in aspirin-exacerbated respiratory disease pathogenesis	2018	White A.A.	American Journal of Rhinology and Allergy (2018) 32:1 (7-11). Date of Publication: 1 Jan 2018	29336282	10.2500/ajra.2018.32.4498	Embase	NERD/AERD	Genetic	Mechanistic insight	Stage 0 exploratory discovery
156	MS4A2-rs573790 Is Associated With Aspirin-Exacerbated Respiratory Disease: Replicative Study Using a Candidate Gene Strategy	2018	Pavón-Romero GF	Front Genet	30254660	10.3389/fgene.2018.00363	Embase; PubMed	NERD/AERD	Genetic	Phenotype/endotype stratification	Stage 0 exploratory discovery
157	Type 2 cysteinyl leukotriene receptors drive IL-33–Dependent type 2 immunopathology and aspirin sensitivity	2018	Liu T.	Journal of Immunology (2018) 200:3 (915-927). Date of Publication: 1 Feb 2018	29282304	10.4049/jimmunol.1700603	Embase	Mixed/unclear	Serum/plasma marker	Phenotype/endotype stratification	Stage 0 exploratory discovery
158	Suppression of aspirin-mediated eosinophil activation by prostaglandin E(2): Relevance to aspirin and nonsteroidal anti-inflammatory drug hypersensitivity	2019	Pal K.	Annals of Allergy, Asthma and Immunology (2019) 123:5 (503-506). Date of Publication: 1 Nov 2019	31513909	10.1016/j.anai.2019.09.003	Embase	Mixed/unclear	Serum/plasma marker	Phenotype/endotype stratification	Stage 0 exploratory discovery
159	A trial of type 12 purinergic (P2Y(12)) receptor inhibition with prasugrel identifies a potentially distinct endotype of patients with aspirin-exacerbated respiratory disease	2019	Laidlaw TM	J Allergy Clin Immunol	29890239	10.1016/j.jaci.2018.06.001	Embase; PubMed	NERD/AERD	Urinary mediator	Treatment response/monitoring	Stage 0 exploratory discovery
160	Sputum biomarkers during aspirin desensitization in nonsteroidal anti-inflammatory drugs exacerbated respiratory disease	2019	Tyrak KE	Respir Med	31128610	10.1016/j.rmed.2019.04.021	PubMed	Mixed/unclear	Tissue marker	Treatment response/monitoring	Stage 0 exploratory discovery
161	Polymorphisms in CEP68 gene associated with risk of immediate selective reactions to non-steroidal anti-inflammatory drugs	2019	Perkins JR	Pharmacogenomics J	30093714	10.1038/s41397-018-0038-0	PubMed	Mixed/unclear	Genetic	Phenotype/endotype stratification	Stage 0 exploratory discovery
162	Associations between TMEM196 polymorphisms and NSAID-exacerbated respiratory disease in asthma	2019	Lee JU	Pharmacogenet Genomics	30694883	10.1097/FPC.0000000000000367	Embase; PubMed	NERD/AERD	Genetic	Phenotype/endotype stratification	Stage 0 exploratory discovery
163	Surfactant protein D alleviates eosinophil-mediated airway inflammation and remodeling in patients with aspirin-exacerbated respiratory disease	2019	Choi Y	Allergy	29663427	10.1111/all.13458	Embase; PubMed	NERD/AERD	Proteomic	Mechanistic insight	Stage 1/2 validation-oriented
164	Prostaglandin E(2) decrease in induced sputum of hypersensitive asthmatics during oral challenge with aspirin	2019	Mastalerz L	Allergy	30446997	10.1111/all.13671	PubMed	Mixed/unclear	Serum/plasma marker	Phenotype/endotype stratification	Stage 0 exploratory discovery
165	Eicosanoid mediator profiles in different phenotypes of nonsteroidal anti-inflammatory drug-induced urticaria	2019	Doña I	Allergy	30667070	10.1111/all.13725	PubMed	Mixed/unclear	Metabolomic/Lipidomic	Mechanistic insight	Stage 0 exploratory discovery
166	Unique Effect of Aspirin Therapy on Biomarkers in Aspirin-exacerbated Respiratory Disease. A Prospective Trial	2019	Cahill KN	Am J Respir Crit Care Med	30978291	10.1164/rccm.201809-1755OC	PubMed	NERD/AERD	Other	Treatment response/monitoring	Stage 0 exploratory discovery
167	Expression of COX-1, COX-2, 5-LOX and CysLT 2 CysLT 2 in nasal polyps and bronchial tissue of patients with aspirin exacerbated airway disease	2019	Vorsprach M.	Allergy, Asthma and Clinical Immunology (2019) 15:1 Article Number: 83. Date of Publication: 26 Dec 2019		10.1186/s13223-019-0395-5	Embase	NERD/AERD	Tissue marker	Phenotype/endotype stratification	Stage 0 exploratory discovery
168	Changes in fractional exhaled nitric oxide levels after bronchial challenge with aspirin in patients with aspirin-induced asthma	2019	Sánchez-Jareño M.	Journal of Investigational Allergology and Clinical Immunology (2019) 29:2 (137-139). Date of Publication: 2019	31017112	10.18176/jiaci.0344	Embase	NERD/AERD	Serum/plasma marker	Phenotype/endotype stratification	Stage 0 exploratory discovery
169	Leukotriene-Associated Rash in Aspirin-Exacerbated Respiratory Disease	2020	Laidlaw T.M.	Journal of Allergy and Clinical Immunology: In Practice (2020) 8:9 (3170-3171). Date of Publication: 1 Oct 2020	32739465	10.1016/j.jaip.2020.06.061	Embase	NERD/AERD	Serum/plasma marker	Phenotype/endotype stratification	Stage 0 exploratory discovery
170	Omalizumab for Aspirin Hypersensitivity and Leukotriene Overproduction in Aspirin-exacerbated Respiratory Disease. A Randomized Controlled Trial	2020	Hayashi H	Am J Respir Crit Care Med	32142372	10.1164/rccm.201906-1215OC	PubMed	NERD/AERD	Serum/plasma marker	Treatment response/monitoring	Stage 0 exploratory discovery
171	Increased expression of serine palmitoyl transferase and ORMDL3 polymorphism are associated with eosinophilic inflammation and airflow limitation in aspirin-exacerbated respiratory disease	2020	Ban GY	PLoS One	33031402	10.1371/journal.pone.0240334	Embase; PubMed	NERD/AERD	Genetic	Phenotype/endotype stratification	Stage 0 exploratory discovery
172	Association of CYP2C19 and HSP70 Genes Polymorphism with Aspirin- Exacerbated Respiratory Disease in a Kurd Population	2020	Kooti W	Endocr Metab Immune Disord Drug Targets	31131755	10.2174/1872214812666190527104329	Embase; PubMed	Mixed/unclear	Genetic	Phenotype/endotype stratification	Stage 0 exploratory discovery
173	Platelet-Adherent Leukocytes Associated With Cutaneous Cross-Reactive Hypersensitivity to Nonsteroidal Anti-Inflammatory Drugs	2020	Jurado-Escobar R	Front Pharmacol	33658935	10.3389/fphar.2020.594427	Embase; PubMed	Mixed/unclear	Other	Mechanistic insight	Stage 0 exploratory discovery
174	Endotypes of chronic rhinosinusitis with nasal polyps with and without NSAID â€" intolerance	2020	Steiner UC	Rhinology	32692786	10.4193/Rhin19.423	PubMed	NERD/AERD	Tissue marker	Mechanistic insight	Stage 0 exploratory discovery
175	Inflammatory macrophage memory in nonsteroidal anti-inflammatory drug-exacerbated respiratory disease	2021	Haimerl P	J Allergy Clin Immunol	32540397	10.1016/j.jaci.2020.04.064	PubMed	Mixed/unclear	Other	Phenotype/endotype stratification	Stage 0 exploratory discovery
176	Heterogeneity of lower airway inflammation in patients with NSAID-exacerbated respiratory disease	2021	Jakiela B	J Allergy Clin Immunol	32810516	10.1016/j.jaci.2020.08.007	Embase; PubMed	NERD/AERD	Genetic	Phenotype/endotype stratification	Stage 0 exploratory discovery
177	Mepolizumab targets multiple immune cells in aspirin-exacerbated respiratory disease	2021	Buchheit KM	J Allergy Clin Immunol	34144111	10.1016/j.jaci.2021.05.043	PubMed	NERD/AERD	Other	Treatment response/monitoring	Stage 0 exploratory discovery
178	Polymorphisms in eicosanoid-related biosynthesis enzymes associated with acute urticaria/angioedema induced by nonsteroidal anti-inflammatory drug hypersensitivity	2021	Jurado-Escobar R	Br J Dermatol	33955560	10.1111/bjd.20440	Embase; PubMed	Mixed/unclear	Genetic	Phenotype/endotype stratification	Stage 0 exploratory discovery
179	Biomarkers for predicting response to aspirin therapy in aspirin-exacerbated respiratory disease	2021	Tyrak KE	Clin Exp Allergy	33905579	10.1111/cea.13886	PubMed	NERD/AERD	Other	Severity/risk prediction	Stage 0 exploratory discovery
180	Steroids Inhibit Eosinophil Accumulation and Downregulate Hematopoietic Chemotaxic Prostaglandin D(2) Receptor in Aspirin-Exacerbated Respiratory Disease	2021	Suzuki N.	Ear, Nose and Throat Journal (2021) 100:5_suppl (738S-745S). Date of Publication: 1 Sep 2021	32077309	10.1177/0145561320902858	Embase	NERD/AERD	Serum/plasma marker	Phenotype/endotype stratification	Stage 0 exploratory discovery
181	A Comparison of Sphenoid Sinus Osteoneogenesis in Aspirin-Exacerbated Respiratory Disease	2021	Malfitano M.J.	American Journal of Rhinology and Allergy (2021) 35:2 (172-178). Date of Publication: 1 Mar 2021	32660262	10.1177/1945892420941732	Embase	NERD/AERD	Genetic	Phenotype/endotype stratification	Stage 0 exploratory discovery
182	Effect of low salicylate diet on clinical and inflammatory markers in patients with aspirin exacerbated respiratory disease - a randomized crossover trial	2021	Sowerby LJ	J Otolaryngol Head Neck Surg	33892819	10.1186/s40463-021-00502-4	Embase; PubMed	Mixed/unclear	Other	Treatment response/monitoring	Stage 0 exploratory discovery
183	Effect of TGF-β1 on eosinophils to induce cysteinyl leukotriene E4 production in aspirin-exacerbated respiratory disease	2021	Choi Y	PLoS One	34437574	10.1371/journal.pone.0256237	Embase; PubMed	NERD/AERD	Serum/plasma marker	Phenotype/endotype stratification	Stage 0 exploratory discovery
184	Persistent Eosinophilic Inflammation in Adult Asthmatics with High Serum and Urine Levels of Leukotriene E(4)	2021	Ban GY	J Asthma Allergy	34675552	10.2147/JAA.S325499	PubMed	Mixed/unclear	Urinary mediator	Phenotype/endotype stratification	Stage 0 exploratory discovery
185	Genetic Variants in Cytosolic Phospholipase A2 Associated With Nonsteroidal Anti-Inflammatory Drug-Induced Acute Urticaria/Angioedema	2021	Jurado-Escobar R	Front Pharmacol	33995098	10.3389/fphar.2021.667824	PubMed	Mixed/unclear	Genetic	Phenotype/endotype stratification	Stage 0 exploratory discovery
186	Transcriptome Analysis Identifies Doublesex and Mab-3 Related Transcription Factor (DMRT3) in Nasal Polyp Epithelial Cells of Patients Suffering from Non-Steroidal Anti-Inflammatory Drug-Exacerbated Respiratory Disease (AERD)	2021	Priyadharshini VS	Biomolecules	34439758	10.3390/biom11081092	Embase; PubMed	NERD/AERD	Transcriptomic	Mechanistic insight	Stage 0 exploratory discovery
187	PTGDR2 Expression in Peripheral Blood as a Potential Biomarker in Adult Patients with Asthma	2021	García-Sánchez A	J Pers Med	34575604	10.3390/jpm11090827	PubMed	Mixed/unclear	Other	Phenotype/endotype stratification	Stage 0 exploratory discovery
188	Clinical Characteristics, Urinary Leukotriene E4 Levels, and Aspirin Desensitization Results in Patients With NSAID-Induced Blended Reactions	2021	Klaewsongkram J	Allergy Asthma Immunol Res	33474858	10.4168/aair.2021.13.2.229	PubMed	Mixed/unclear	Urinary mediator	Treatment response/monitoring	Stage 0 exploratory discovery
189	Rapid and sustained effect of dupilumab on clinical and mechanistic outcomes in aspirin-exacerbated respiratory disease	2022	Buchheit KM	J Allergy Clin Immunol	35460728	10.1016/j.jaci.2022.04.007	PubMed	NERD/AERD	Other	Treatment response/monitoring	Stage 3 reference-standard-linked clinical evaluation
190	Distinct transcriptomic and metabolomic profiles characterize NSAID-induced urticaria/angioedema patients undergoing aspirin desensitization	2022	Tay SH	J Allergy Clin Immunol	35964779	10.1016/j.jaci.2022.07.025	PubMed	NIUA	Transcriptomic	Treatment response/monitoring	Stage 1/2 validation-oriented
191	Utility of nasal mucus inflammatory profile as a biomarker of nasal polyp regrowth in aspirin-exacerbated respiratory disease	2022	Corey KB	J Allergy Clin Immunol Pract	35398556	10.1016/j.jaip.2022.03.021	Embase; PubMed	NERD/AERD	Tissue marker	Phenotype/endotype stratification	Stage 1/2 validation-oriented
192	Association of ATP8B3 gene polymorphisms with aspirin-exacerbated respiratory disease in asthmatics	2022	Lee JU	Pharmacogenet Genomics	35997042	10.1097/FPC.0000000000000480	Embase; PubMed	NERD/AERD	Genetic	Phenotype/endotype stratification	Stage 0 exploratory discovery
193	Polymorphisms in Human IL4, IL10, and TNF Genes Are Associated with an Increased Risk of Developing NSAID-Exacerbated Respiratory Disease	2022	Reigada-Rivera ML	Genes (Basel)	35456412	10.3390/genes13040605	Embase; PubMed	NERD/AERD	Genetic	Phenotype/endotype stratification	Stage 0 exploratory discovery
194	Local and Systemic Production of Pro-Inflammatory Eicosanoids Is Inversely Related to Sensitization to Aeroallergens in Patients with Aspirin-Exacerbated Respiratory Disease	2022	Potaczek DP	J Pers Med	35330446	10.3390/jpm12030447	Embase; PubMed	NERD/AERD	Metabolomic/Lipidomic	Mechanistic insight	Stage 0 exploratory discovery
195	Association of eosinophil-derived neurotoxin levels with asthma control status in patients with aspirin-exacerbated respiratory disease	2023	Ban GY	Clin Transl Allergy	36973950	10.1002/clt2.12229	Embase; PubMed	NERD/AERD	Other	Phenotype/endotype stratification	Stage 0 exploratory discovery
196	Non-eosinophilic asthma in nonsteroidal anti-inflammatory drug exacerbated respiratory disease	2023	Mastalerz L	Clin Transl Allergy	36973957	10.1002/clt2.12235	PubMed	Mixed/unclear	Other	Phenotype/endotype stratification	Stage 1/2 validation-oriented
197	Bronchial epithelial cell transcriptome shows endotype heterogeneity of asthma in patients with NSAID-exacerbated respiratory disease	2023	Jakiela B	J Allergy Clin Immunol	36395984	10.1016/j.jaci.2022.10.029	Embase; PubMed	NERD/AERD	Genetic	Mechanistic insight	Stage 0 exploratory discovery
198	Trial of thromboxane receptor inhibition with ifetroban: TP receptors regulate eicosanoid homeostasis in aspirin-exacerbated respiratory disease	2023	Laidlaw TM	J Allergy Clin Immunol	37068712	10.1016/j.jaci.2023.03.030	Embase; PubMed	NERD/AERD	Metabolomic/Lipidomic	Treatment response/monitoring	Stage 0 exploratory discovery
199	Lower serum 15-HETE level predicts nasal ILC2 accumulation during COX-1 inhibition in AERD	2023	Badrani JH	J Allergy Clin Immunol	37543185	10.1016/j.jaci.2023.06.028	PubMed	NERD/AERD	Other	Mechanistic insight	Stage 0 exploratory discovery
200	What happens to basophils and tryptase, LXA(4) and CysLTs during aspirin desensitization?	2023	Çelik GE	J Asthma	36472920	10.1080/02770903.2022.2156352	PubMed	Mixed/unclear	Cellular assay	Treatment response/monitoring	Stage 0 exploratory discovery
201	Genetic Susceptibility of HLA Alleles to Non-Steroidal Anti-Inflammatory Drug Hypersensitivity in the Taiwanese Population	2023	Chang SL	Biomedicines	38137494	10.3390/biomedicines11123273	PubMed	Mixed/unclear	Genetic	Phenotype/endotype stratification	Stage 0 exploratory discovery
202	Nasal Transcriptome and Epigenome Analysis Identifies the Pathogenic Features of Aspirin-Exacerbated Respiratory Disease	2023	Kwon EK	Allergy Asthma Immunol Res	37827983	10.4168/aair.2023.15.5.682	Embase; PubMed	NERD/AERD	Genetic	Mechanistic insight	Stage 0 exploratory discovery
203	Aspirin Challenge–Induced Genome-Wide DNA Methylation Profile of Peripheral Blood Lymphocytes in Aspirin-Exacerbated Respiratory Disease	2024	Lee J.-U.	DNA and Cell Biology (2024) 43:3 (132-140). Date of Publication: 1 Mar 2024	38386995	10.1089/dna.2023.0218	Embase	NERD/AERD	Genetic	Phenotype/endotype stratification	Stage 1/2 validation-oriented
204	Inflammatory Cytokines in Middle Ear Effusion of Patients With Asthma, Chronic Rhinosinusitis With Nasal Polyps With or Without NSAID Intolerance	2024	Suikkila A.	Otology & neurotology : official publication of the American Otological Society, American Neurotology Society [and] European Academy of Otology and Neurotology (2024) 45:7 (765-772). Date of Publication: 1 Aug 2024	38896805	10.1097/MAO.0000000000004230	Embase	NERD/AERD	Proteomic	Mechanistic insight	Stage 0 exploratory discovery
205	Extracellular vesicle miRNAs drive aberrant macrophage responses in NSAID-exacerbated respiratory disease	2024	Hartung F.	Allergy: European Journal of Allergy and Clinical Immunology (2024) 79:7 (1893-1907). Date of Publication: 1 Jul 2024	38573073	10.1111/all.16117	Embase	NERD/AERD	Extracellular vesicle	Phenotype/endotype stratification	Stage 0 exploratory discovery
206	Basophil Activation Test Is Inferior to Provocation Test in Diagnosing Aspirin Hypersensitivity	2024	Gawinowska M	Int Arch Allergy Immunol	38852576	10.1159/000538111	PubMed	Mixed/unclear	Cellular assay	Diagnostic replacement	Stage 3 reference-standard-linked clinical evaluation
207	Beyond type 2 asthma biomarkers: risk stratification for NSAID-exacerbated respiratory disease	2024	Pérez-Pazos J	ERJ Open Res	39104947	10.1183/23120541.00909-2023	Embase; PubMed	NERD/AERD	Other	Severity/risk prediction	Stage 1/2 validation-oriented
208	Immune endotyping and gene expression profile of patients with chronic rhinosinusitis with nasal polyps in the aspirin-exacerbated respiratory disease (AERD) and the non-AERD subgroups	2024	Nazari J.	Allergy, Asthma and Clinical Immunology (2024) 20:1 Article Number: 14. Date of Publication: 1 Dec 2024		10.1186/s13223-024-00876-w	Embase	NERD/AERD	Genetic	Phenotype/endotype stratification	Stage 0 exploratory discovery
209	Effect of Aspirin Challenge on Innate Lymphoid Cells in Asthma Patients With Aspirin Hypersensitivity	2025	Kacorzyk R	Eur J Immunol	40755081	10.1002/eji.70020	Embase; PubMed	Mixed/unclear	Cellular assay	Phenotype/endotype stratification	Stage 0 exploratory discovery
210	Metabolomic endophenotypes based on oxo-eicosatetraenoic acids in patients with aspirin-exacerbated respiratory disease	2025	Szatkowski P	J Allergy Clin Immunol	40449668	10.1016/j.jaci.2025.04.036	Embase; PubMed	NERD/AERD	Metabolomic/Lipidomic	Mechanistic insight	Stage 0 exploratory discovery
211	Reduced aldehyde dehydrogenase 2 in respiratory tract associates with dysregulated alcohol metabolism and respiratory reactions in aspirin-exacerbated respiratory disease	2025	Zawacki M	J Allergy Clin Immunol	40885289	10.1016/j.jaci.2025.08.011	PubMed	NERD/AERD	Metabolomic/Lipidomic	Mechanistic insight	Stage 0 exploratory discovery
212	Aspirin hypersensitivity diagnostic index (AHDI): In vitro test for diagnosing of N-ERD based on urinary 15-oxo-ETE and LTE(4) excretion	2025	Mastalerz L	Allergy	39180224	10.1111/all.16281	Embase; PubMed	Mixed/unclear	Urinary mediator	Diagnostic replacement	Stage 3 reference-standard-linked clinical evaluation
213	Analysis of daily aspirin intake on platelet-associated factors and aggregation in nonsteroidal anti-inflammatory drug exacerbated respiratory disease: A cross-sectional study	2025	Genc S	Asian Pac J Allergy Immunol	40117239	10.12932/AP-261024-1959	PubMed	Mixed/unclear	Other	Mechanistic insight	Stage 0 exploratory discovery
214	Genetic and serum biomarkers of NSAID hypersensitivity reactions	2025	Amo G	Front Pharmacol	41111521	10.3389/fphar.2025.1502755	PubMed	Mixed/unclear	Genetic	Phenotype/endotype stratification	Stage 0 exploratory discovery
215	Angiotensin-Converting Enzyme Insertion/Deletion Gene Polymorphism in Chronic Rhinosinusitis with Nasal Polyps	2025	Sivrice ME	Turk Arch Otorhinolaryngol	39800968	10.4274/tao.2024.2024-4-4	PubMed	NERD/AERD	Genetic	Phenotype/endotype stratification	Stage 0 exploratory discovery
216	Polyphenolic Activation of Basophils Explains Alcohol Hypersensitivity in AERD	2026	Payne SC	Laryngoscope	41065188	10.1002/lary.70183	Embase; PubMed	NERD/AERD	Cellular assay	Phenotype/endotype stratification	Stage 0 exploratory discovery
217	Nonsteroidal anti-inflammatory drug-induced acute urticaria/angioedema associated with atopy-related genes' genetic variants	2026	Jiménez-Sánchez IM	J Allergy Clin Immunol	41276223	10.1016/j.jaci.2025.11.005	PubMed	Mixed/unclear	Genetic	Phenotype/endotype stratification	Stage 0 exploratory discovery
218	Dupilumab Dampens Mucosal Type 2 Response During Acetylsalicylic Acid Challenge in N-ERD Patients	2026	Eckl-Dorna J	Clin Exp Allergy	41309110	10.1111/cea.70184	PubMed	Mixed/unclear	Cellular assay	Treatment response/monitoring	Stage 3 reference-standard-linked clinical evaluation
